# Supplementary material for: Changing Employment and Work Schedule Patterns over the 30 Working Years—A Sequential Cluster Analysis
Source: Int J Environ Res Public Health. 2022 Oct 21;19(20):13677. doi: 10.3390/ijerph192013677 (PMC9603687; doi:10.3390/ijerph192013677)
Supplement: Supplementary file 1 [file ijerph-19-13677-s001.zip]

Archive with 1 entries (1 files):
- ijerph-1972006-supplementary.pdf
